# Supplementary material for: Alterations in Blood–Brain Barrier Integrity and Lateral Ventricle Differ in Rats Exposed to Space Radiation and Social Isolation
Source: Life (Basel). 2024 May 16;14(5):636. doi: 10.3390/life14050636 (PMC11122575; doi:10.3390/life14050636)
Supplement: Supplementary file 1 [file life-14-00636-s001.zip]

Archive with 1 entries (1 files):
- life-2974161-supplementary.pdf
